# Supplementary material for: Designing, Developing, and Evaluating a Stakeholder-Informed Mobile App to Promote Physical Activity in Children
Source: Int J Environ Res Public Health. 2025 Sep 20;22(9):1460. doi: 10.3390/ijerph22091460 (PMC12469936; doi:10.3390/ijerph22091460)
Supplement: Supplementary file 1 [file ijerph-22-01460-s001.zip]

Archive with 1 entries (1 files):
- ijerph-3845236-supplementary.pdf
